# Supplementary material for: Does negative auto-regulation increase gene duplicability?
Source: BMC Evol Biol. 2009 Aug 7;9:193. doi: 10.1186/1471-2148-9-193 (PMC2739200; doi:10.1186/1471-2148-9-193)
Supplement: Additional file 1 — Family assignment and other relevant characteristics of transcription factors used in this study. List of E. coli and S. cerevisiae transcription factors analyzed in this study alongside information on domain architecture, auto-regulatory interactions, gene family size and other relevant characteristics. [file 1471-2148-9-193-S1.xls]

## Sheet: E. coli
Additonal file 1 - Family assignment and other relevant characteristics of transcription factors used in this study
A: E. coli
Domain_architecture: the domain architecture (5'-3') of E. coli transcription factors derived as described in the Methods. The numbers are domain family IDs from the SUPERFAMILY database. NA: no domain of any recognized family detected. Domain repeats are not represented.
Regulatory_type: type of regulatory interaction as annotated in RegulonDB. act: activating/positive auto-regulator; rep: repressing/negative auto-regulator; dual: dual auto-regulator; no_auto: no annotated auto-regulatory interaction
Family_size: The size of the gene family to which the gene belongs based on shared domain architecture (see Methods)
LGTnum: Indicates whether gene has been inferred to have been gained through lateral gene transfer. Numbers refer to nodes in the phylogeny used by Lercher and Pal (2009) at which the LGT event was inferred to have occurred, "1" being the terminal branch in the phylogeny. "0" corresponds to genes without evidence for LGT ancestry.
Underwrapping: The amount of underwrapping (% dehydrons) as determined by Liang et al (2008)
Operon_size: The number of genes in the operon of the focal gene. Data from RegulonDB.
Gene_name	Domain_architecture	Regulatory_type	Family_size	Protein_length	LGTnum	Underwrapping	Operon_size
baeR	52173_	act	18	240	6	NA	6
cadC	46895_	act	2	512	5	NA	1
cdaR	NA	act	1	385	0	NA	1
cpxR	52173_	act	18	232	0	NA	2
csgD	46900_	act	10	216	5	NA	4
cusR	52173_	act	18	227	0	NA	2
evgA	52173_46900_	act	7	204	4	NA	2
fhlA	55782_81269_100918_	act	1	692	0	NA	6
fucR	101024_75176_	act	1	243	6	NA	5
gadE	46900_	act	10	175	0	NA	3
gadX	46759_	act	15	274	4	NA	3
gutM	NA	act	1	119	5	NA	7
hyfR	55782_81269_	act	2	670	0	NA	12
idnR	47438_53823_	act	14	332	6	NA	4
leuO	88979_53851_	act	43	314	6	NA	1
lrhA	88979_53851_	act	43	312	6	NA	1
marA	46759_	act	15	127	5	20.5554	3
nhaR	88979_53851_	act	43	301	6	NA	2
phoB	52173_	act	18	229	0	14.5149	2
qseB	52173_	act	18	219	0	NA	2
rcsA	46900_	act	10	207	5	NA	1
rhaR	89409_46759_	act	3	282	6	NA	2
tdcA	88979_53851_	act	43	312	5	NA	7
xylR	53823_46759_	act	1	392	0	NA	4
yeiL	51210_	act	1	219	4	NA	1
zraR	52173_81269_100918_	act	3	441	6	NA	2
acrR	46764_48499_	rep	8	215	6	NA	1
agaR	68967_75176_	rep	5	269	0	NA	1
alaS	55682_101354_55187_	rep	1	876	0	NA	1
argR	46792_55253_	rep	1	156	0	39.6465	1
arsR	46801_	rep	2	117	3	NA	3
ascG	47438_53823_	rep	14	337	6	NA	1
asnC	68967_69733_	rep	3	152	0	NA	4
betI	46764_	rep	5	195	4	NA	3
cynR	88979_53851_	rep	43	299	3	NA	1
cysB	88979_53851_	rep	43	324	0	NA	1
dgsA	110636_	rep	7	406	0	NA	2
dhaR	55789_81269_100918_	rep	1	639	4	NA	1
dnaA	81269_81695_	rep	1	467	0	27.515	3
dsdC	88979_53851_	rep	43	311	6	NA	1
exuR	46804_	rep	19	258	4	NA	1
fis	100918_	rep	2	98	0	40.0747	2
fnr	51210_46796_	rep	2	250	0	NA	1
fur	101027_	rep	2	148	0	NA	3
gadW	46759_	rep	15	242	0	NA	3
galR	47438_53823_	rep	14	343	0	NA	1
galS	47438_53823_	rep	14	346	0	NA	1
gcvA	88979_53851_	rep	43	305	0	NA	1
glcC	46804_	rep	19	254	4	NA	1
hcaR	88979_53851_	rep	43	296	3	NA	1
hipA	NA	rep	1	440	4	NA	2
hipB	47432_	rep	2	88	1	NA	2
hns	81272_	rep	2	137	5	24.8136	1
iclR	74676_75513_	rep	6	274	6	15.8451	1
ihfA	47730_	rep	4	99	0	18.8447	8
ihfB	47730_	rep	4	94	0	19.4649	3
ilvY	88979_53851_	rep	43	297	0	NA	1
iscR	68967_	rep	2	162	0	NA	4
lexA	46789_51307_	rep	1	202	0	24.8631	2
lrp	68967_69733_	rep	3	164	0	NA	1
lysR	88979_53851_	rep	43	311	6	NA	1
malI	47438_53823_	rep	14	342	4	NA	1
marR	63379_	rep	3	144	5	18.9678	3
metR	88979_53851_	rep	43	317	0	NA	1
mngR	46804_	rep	19	240	0	NA	1
mprA	63379_	rep	3	176	0	NA	3
mtlR	NA	rep	1	195	6	NA	3
nac	88979_53851_	rep	43	305	4	NA	1
nagC	110636_	rep	7	406	0	NA	4
nikR	100970_102999_	rep	1	133	5	40.269	6
norR	55782_81269_	rep	2	504	0	NA	1
oxyR	88979_53851_	rep	43	305	0	14.4718	1
pdhR	46804_	rep	19	254	6	NA	4
prpR	81269_100918_	rep	2	528	6	NA	1
pspF	81269_100918_	rep	2	325	6	13.7903	1
purR	47438_53823_	rep	14	341	0	13.2604	1
putA	81936_82279_53721_	rep	1	1320	0	13.9031	1
rbsR	47438_53823_	rep	14	330	0	NA	6
rpiR	53698_	rep	3	296	1	NA	5
rutR	46764_48499_	rep	8	212	0	42.7175	1
sgrR	53851_	rep	38	551	0	NA	5
soxR	46962_	rep	5	154	5	NA	1
soxS	46759_	rep	15	107	5	NA	1
srlR	74676_75176_	rep	1	257	0	NA	7
stpA	81272_	rep	2	134	5	NA	1
torR	52173_	rep	18	230	5	13.1079	1
trpR	48296_	rep	1	108	5	41.9205	1
tyrR	110980_82764_81269_100918_	rep	1	513	0	NA	3
uidR	46764_48499_	rep	8	196	4	NA	1
uxuR	46804_	rep	19	257	0	NA	1
ada	57885_46759_53156_46768_	dual	1	354	6	24.8985	2
araC	51216_46759_	dual	2	292	6	14.7153	1
chbR	89409_46759_	dual	3	280	0	NA	6
crp	51210_46796_	dual	2	210	0	24.8105	1
cytR	47438_53823_	dual	14	341	6	NA	1
glnG	52173_81269_100918_	dual	3	469	6	NA	3
lldR	46804_	dual	19	258	5	NA	3
melR	82191_47455_46759_	dual	1	302	5	NA	1
phoP	52173_	dual	18	223	6	14.5251	2
adiY	46759_	no_auto	15	253	5	NA	1
allR	74676_75513_	no_auto	6	271	5	15.8372	1
allS	88979_53851_	no_auto	43	308	0	NA	1
alpA	NA	no_auto	1	70	0	NA	1
appY	46759_	no_auto	15	249	0	NA	1
arcA	52173_	no_auto	18	238	0	14.4945	1
argP	88979_53851_	no_auto	43	297	0	NA	1
atoC	52173_81269_100918_	no_auto	3	461	1	NA	2
bglJ	46900_	no_auto	10	175	5	NA	2
birA	46786_55707_50038_	no_auto	1	321	0	48.4862	2
bolA	82658_	no_auto	2	105	0	NA	1
caiF	NA	no_auto	1	131	5	NA	1
cbl	88979_53851_	no_auto	43	316	4	13.0724	1
csiR	46804_	no_auto	19	220	0	NA	1
cspA	50282_	no_auto	17	70	0	43.6551	1
cueR	46962_	no_auto	5	135	0	17.4281	1
dcuR	52173_	no_auto	18	239	5	NA	2
deoR	75176_	no_auto	3	252	0	NA	1
dicA	47419_	no_auto	7	135	0	NA	1
dpiA	52173_	no_auto	18	226	0	NA	2
ebgR	47438_53823_	no_auto	14	327	4	NA	1
envY	46759_	no_auto	15	253	3	NA	2
fabR	46764_	no_auto	5	215	0	NA	2
fadR	46804_48009_	no_auto	1	239	0	14.457	1
feaR	46759_	no_auto	15	301	0	NA	1
flhC	NA	no_auto	1	192	0	43.0072	2
flhD	63593_	no_auto	1	116	0	44.2259	2
fruR	47438_53823_	no_auto	14	334	0	14.5014	1
gatR_1	NA	no_auto	1	475	0	14.5014	1
gatR_2	NA	no_auto	1	299	0	14.5014	1
glpR	46792_74656_	no_auto	1	252	0	NA	3
gntR	47438_53823_	no_auto	14	331	0	NA	3
hdfR	88979_53851_	no_auto	43	279	6	NA	1
hupA	47730_	no_auto	4	90	6	18.5808	1
hupB	47730_	no_auto	4	90	0	NA	1
kdgR	74676_75513_	no_auto	6	263	6	15.869	1
kdpE	52173_	no_auto	18	225	6	13.1003	2
lacI	47438_53823_	no_auto	14	360	3	13.2531	2
lsrR	NA	no_auto	1	317	0	NA	1
malT	69094_46900_	no_auto	1	901	6	14.4844	1
metJ	100972_	no_auto	1	105	0	44.1731	1
mhpR	46804_75513_	no_auto	1	277	3	NA	2
mntR	46882_47980_	no_auto	1	155	5	NA	2
modE	46810_50335_	no_auto	1	262	0	43.8602	2
nadR	47432_52397_52541_	no_auto	1	410	0	NA	3
nanR	46804_	no_auto	19	263	5	NA	1
narL	52173_46900_	no_auto	7	216	5	13.0927	2
narP	52173_46900_	no_auto	7	215	0	NA	1
nrdR	NA	no_auto	1	149	0	NA	6
nsrR	46804_	no_auto	19	141	0	NA	3
ompR	52173_	no_auto	18	239	6	13.085	2
paaX	NA	no_auto	1	316	0	NA	2
pepA	52950_53201_	no_auto	1	503	0	28.8289	1
rcnR	NA	no_auto	1	90	0	NA	1
rcsB	52173_46900_	no_auto	7	216	6	NA	2
rhaS	51216_46759_	no_auto	2	278	6	NA	2
rob	46759_55140_	no_auto	1	289	6	28.0859	1
rstA	52173_46895_	no_auto	2	239	6	NA	2
rtcR	81269_	no_auto	13	532	5	NA	1
sdiA	75517_46900_	no_auto	1	240	5	13.8675	1
slyA	63379_	no_auto	3	144	0	NA	1
tdcR	NA	no_auto	1	72	4	NA	1
treR	47438_53823_	no_auto	14	315	6	14.5109	1
uhpA	52173_46900_	no_auto	7	196	0	NA	3
ulaR	68967_75176_	no_auto	5	251	0	NA	1
xapR	88979_53851_	no_auto	43	294	6	NA	1
ydeO	46759_	no_auto	15	253	4	NA	2
yiaJ	68967_75513_	no_auto	1	282	0	15.094	1
zntR	46962_	no_auto	5	141	6	17.2532	2
zur	101027_	no_auto	2	171	6	NA	1

## Sheet: S. cerevisiae
Additional file 1 - Family assignment and other relevant characteristics of transcription factors used in this study
B: S. cerevisiae
Duplication_status: 0=not duplicated (family size 1); 1=duplicated (family size >1)
Regulatory_type: type of regulatory interaction as annotated in [44]. act: activating/positive auto-regulator; rep: repressing/negative auto-regulator; no_auto: no annotated auto-regulatory interaction
Common_name	Systematic_name	Duplication_status	Regulatory_type
ABF1	YKL112W	0	no_auto
GCR2	YNL199C	0	no_auto
PHO2	YAR071W	0	no_auto
HAP3	YBL021C	0	no_auto
SWI4	YER111C	1	no_auto
UME6	YDR207C	0	no_auto
ARG80	YMR042W	0	no_auto
ACE2	YLR131C	1	no_auto
PDR3	YBL005W	1	act
GZF3	YJL110C	0	rep
MAL33	YBR297W	1	no_auto
KAR4	YCL055W	0	no_auto
ZAP1	YJL056C	1	act
MAC1	YMR021C	0	no_auto
MTH1	YDR277C	1	no_auto
FZF1	YGL254W	0	no_auto
FKH2	YNL068C	1	no_auto
ADR1	YMR303C	1	no_auto
PPR1	YLR014C	0	no_auto
SNF5	YBR289W	0	no_auto
GIS1	YDR096W	1	no_auto
SUM1	YDR310C	0	no_auto
SSN6	YBR112C	0	no_auto
GAT1	YFL021W	1	no_auto
CBF1	YJR060W	0	no_auto
IME4	YGL192W	0	no_auto
SPT21	YMR179W	0	no_auto
OAF1	YAL051W	1	act
FLO8	YER109C	0	no_auto
SRB7	YDR308C	0	no_auto
TUP1	YCR084C	1	no_auto
PDR1	YPR122W	1	no_auto
MSN2	YMR037C	1	no_auto
CHA4	YLR098C	1	no_auto
RCS1	YGL071W	0	no_auto
RPH1	YER169W	1	no_auto
SKN7	YHR206W	0	no_auto
RAP1	YNL216W	0	no_auto
TAF90	YBR198C	0	no_auto
MOT3	YMR070W	0	no_auto
MET4	YNL103W	0	no_auto
YAP6	YDR259C	0	no_auto
CDC36	YDL165W	0	no_auto
CIN5	YOR028C	0	no_auto
SKO1	YNL167C	0	no_auto
SDS3	YIL084C	0	no_auto
IXR1	YKL032C	1	no_auto
ROX1	YPR065W	0	rep
SIN3	YOL004W	0	no_auto
RPN4	YDL020C	0	no_auto
CUP2	YGL166W	1	no_auto
STE12	YHR084W	0	act
HAL9	YOL089C	0	no_auto
INO4	YOL108C	0	act
MCM1	YMR043W	0	no_auto
SPT16	YGL207W	0	act
SPT6	YGR116W	0	no_auto
ALPHA1	YCL066W	0	no_auto
DAL82	YNL314W	0	no_auto
YAP1	YML007W	0	no_auto
CDC50	YCR094W	1	no_auto
HAP5	YOR358W	0	no_auto
PIP2	YOR363C	1	act
ASH1	YKL185W	0	no_auto
NDT80	YHR124W	0	no_auto
CAF16	YFL028C	0	no_auto
DAL80	YKR034W	0	rep
HSF1	YGL073W	0	no_auto
AAR2	YBL074C	0	no_auto
PHO4	YFR034C	0	no_auto
POP2	YNR052C	0	no_auto
GLN3	YER040W	1	no_auto
UGA3	YDL170W	0	no_auto
MSN1	YOL116W	0	no_auto
GCR1	YPL075W	0	no_auto
PHD1	YKL043W	0	no_auto
CAF4	YKR036C	1	no_auto
RTG1	YOL067C	0	no_auto
SWI5	YDR146C	1	no_auto
REB1	YBR049C	1	no_auto
RTG3	YBL103C	0	no_auto
HDA1	YNL021W	0	no_auto
LYS14	YDR034C	0	no_auto
XBP1	YIL101C	0	no_auto
LEU3	YLR451W	0	no_auto
SWI1	YPL016W	0	no_auto
RME1	YOR207C	0	no_auto
DAL81	YIR023W	0	no_auto
MBP1	YDL056W	1	no_auto
CAT8	YMR280C	0	no_auto
GAL4	YPL248C	0	no_auto
THI2	YBR240C	0	no_auto
CUP9	YPL177C	0	no_auto
MSN4	YKL062W	1	no_auto
HAP4	YKL109W	0	no_auto
INO2	YDR123C	0	act
SWI6	YLR182W	0	act
BAS1	YKR099W	0	no_auto
ALPHA2	YCL067C	0	no_auto
TEC1	YBR083W	0	no_auto
YRR1	YOR162C	1	act
RTG2	YGL252C	0	no_auto
NRG1	YDR043C	1	no_auto
SNF2	YOR290C	1	no_auto
SWI3	YJL176C	0	no_auto
SNF6	YHL025W	0	no_auto
GCN4	YJL125C	0	no_auto
SIP4	YJL089W	0	no_auto
CDC39	YCR093W	0	no_auto
RFX1	YLR176C	0	rep
HAP2	YGL237C	0	no_auto
GAL11	YOL051W	0	no_auto
HAP1	YLR256W	0	no_auto
IME1	YDR359C	0	no_auto
SPT5	YML010W	0	no_auto
RIM101	YHL027W	0	no_auto
CCR4	YAL021C	0	no_auto
STP1	YDR463W	1	no_auto
SPT4	YGR063C	0	no_auto
ARG81	YML099C	0	no_auto
MIG1	YGL035C	0	no_auto
RGT1	YKL038W	1	no_auto
PHO23	YNL097C	0	no_auto
ARO80	YDR421W	0	no_auto
CRZ1	YNL027W	0	no_auto
MIG2	YGL209W	0	no_auto
